# Supplementary material for: Cardiovascular autonomic modulation and baroreflex control in the second trimester of pregnancy: A cross sectional study
Source: PLoS One. 2019 May 14;14(5):e0216063. doi: 10.1371/journal.pone.0216063 (PMC6516729; doi:10.1371/journal.pone.0216063)
Supplement: S1 Dataset — (XLSX) [file pone.0216063.s003.xlsx]

## Sheet: PREGNANT GROUP
	HEART RATE VARIABILITY																										SISTOLIC ARTERIAL PRESSURE VARIABILITY
	REST												STAND														REST													STAND
ID	µHP[ms]	HR	σ2 HP[ms2 ]	LFnu (nu)	Hfabs (ms)	SE	0V%	1V%	2LV%	2UV%	NCI	CI	µHP[ms]	HR	σ2 HP[ms2 ]	LFnu (nu)	Hfabs (ms)	SE	0V%	1V%	2LV%	2UV%	NCI	CI			µSAP [mmHg]	σ 2 SAP [mmHg2 ]	LFabs (mmHg)	LFnu (nu	Hfabs	HFnu - HF%	SE	0V%	1V%	%2LV	%2UV	NCI	CI	µSAP [mmHg]	σ 2 SAP [mmHg2 ]	LFabs (mmHg)	LFnu (nu	Hfabs	HFnu - HF%	SE	0V%	1V%	%2LV
Preg1	748.918	80.1156	223.224	45.2966	112.679	3.91949	9.84252	50.3937	23.622	16.1417	0.809139	1.22303	599.496	100.084	282.491	84.6571	38.0703	3.38872	31.4961	53.1496	7.08661	8.26772	0.604898	0.952662			97.0275	5.42518	3.93688	72.5668	1.42292	26.2281	3.37457	21.2598	54.7244	13.7795	10.2362	0.625439	0.877275	104.254	16.6972	14.5694	87.2562	1.94173	11.6291	2.83957	47.2441	44.4882	4.33071
Preg2	687.449	87.2791	1003.93	64.1527	110.939	3.12191	40.9449	48.0315	4.33071	6.69291	0.627589	0.906471	617.633	97.1451	844.423	53.5195	73.3593	3.45702	31.8898	49.6063	9.44882	9.05512	0.555256	0.918512			88.2909	4.39564	1.48477	65.0458	0.735858	32.2371	3.22325	29.1339	56.6929	7.87401	6.29921	0.717437	0.977773	109.928	8.82204	1.48678	61.0854	0.883915	36.3162	3.21679	34.252	55.9055	5.11811
Preg3	802.957	74.7238	465.848	29.036	198.78	4.12118	7.48032	45.6693	17.3228	29.5276	0.875336	1.33494	696.008	86.2059	716.98	89.8834	60.483	3.54196	27.1654	51.1811	6.29921	15.3543	0.686383	1.06569			82.8619	3.07251	0.814828	72.6575	0.265251	23.6522	3.52483	24.0157	51.9685	7.48031	16.5354	0.721285	1.08056	88.8534	4.45953	3.83096	85.9052	0.585438	13.1278	3.53895	21.6535	53.1496	8.66142
Preg4	736.988	81.4124	1300	12.982	768.366	3.83575	10.2362	51.1811	24.0157	14.5669	0.683978	1.06746	577.051	103.977	251.276	87.9206	25.5051	3.14717	40.9449	44.8819	4.72441	9.44882	0.624103	0.894333			82.9363	2.72669	0.729306	33.0278	1.44985	65.659	3.96392	4.72441	51.1811	31.4961	12.5984	0.695017	1.13427	102.067	6.81621	4.06908	59.6972	2.65746	38.9873	3.44494	12.5984	57.0866	20.8661
Preg5	673.42	89.0974	867.904	72.657	110.293	3.47185	30.9804	49.0196	11.7647	8.23529	0.614479	0.966016	660.621	90.8236	1458.41	72.2602	221.784	3.08433	35.8268	48.0315	8.26772	7.87401	0.609286	0.828128			89.7096	8.77384	7.77985	88.671	0.934684	10.6531	3.28338	32.1569	52.1569	8.23529	7.45098	0.622263	0.917545	115.67	23.3022	3.67447	68.4386	1.59339	29.6776	3.19218	41.7323	48.8189	5.51181
Preg6	705.871	85.0014	412.716	50.3711	87.4156	3.12072	29.1339	48.0315	5.90551	16.9291	0.771797	0.957117	612.383	97.9779	226.593	16.1482	46.8074	3.98001	15.748	53.5433	12.2047	18.5039	0.740306	1.18431			71.5736	4.65904	1.68486	63.7677	0.845226	31.9896	3.73533	16.9291	53.5433	8.66142	20.8661	0.752959	1.13691	88.0446	2.96557	1.63269	72.4592	0.593272	26.3295	3.58013	18.1102	55.5118	13.7795
Preg7	770.957	77.8254	1865.24	42.5323	681.466	3.65383	17.7165	48.0315	14.5669	19.685	0.808757	1.13216	762.258	78.7135	2276.05	59.277	878.845	3.47626	10.6299	46.063	19.685	23.622	0.715395	0.952329			108.855	15.3866	2.82968	81.3774	0.604055	17.3717	3.13755	48.0315	41.3386	5.90551	4.72441	0.486906	0.77735	126.435	22.9726	10.92	87.8506	1.46332	11.7722	3.16601	34.252	55.1181	3.14961
Preg8	770.086	77.9134	981.322	12.1992	690.434	3.92899	4.33071	38.189	33.8583	23.622	0.771137	1.17495	654.992	91.6041	488.49	79.2921	78.8	3.21931	36.6142	44.8819	7.08661	11.4173	0.695223	0.965368			93.786	5.52374	3.89562	70.525	1.56759	28.3791	3.15663	25.1969	57.874	5.90551	11.0236	0.72147	0.940782	104.88	21.5046	6.50368	54.4834	5.23557	43.8601	3.00119	30.315	56.6929	6.69291
Preg9	793.515	75.6129	1252.23	72.8616	330.51	3.68849	8.66142	49.2126	21.6535	20.4724	0.721472	1.08314	744.39	80.6029	2535.57	68.3035	664.395	3.806	12.9921	48.0315	26.378	12.5984	0.683181	1.09425			93.4901	16.601	14.7352	88.7607	1.81035	10.905	2.93466	33.4646	51.5748	4.72441	10.2362	0.651843	0.84202	130.178	39.6335	4.73994	40.2163	6.85037	58.1223	3.71862	22.0472	54.7244	12.9921
Preg10	934.602	64.1985	2648.69	25.2509	857.256	3.13053	14.9606	53.937	4.72441	26.378	0.600603	0.752431	631.395	95.0277	584.46	78.9631	86.2371	3.66445	20.4724	53.5433	15.748	10.2362	0.648942	1.05295			100.774	14.8815	5.01953	68.1406	2.34689	31.8593	3.98604	6.29921	51.1811	12.5984	29.9213	0.754063	1.21055	106.91	43.508	25.5346	83.0111	5.06962	16.4809	3.51222	30.7087	45.6693	15.3543
Preg11	870.281	68.9432	1091.35	6.43217	727.697	4.11112	0.393701	37.0079	27.1654	35.4331	0.668697	1.05489	649.254	92.4137	518.238	37.0081	46.6837	3.3311	35.4331	41.3386	5.11811	18.1102	0.590756	0.90025			96.5513	14.6692	0.663313	38.5603	0.945099	54.9413	3.16025	33.8583	50.7874	1.5748	13.7795	0.572112	0.84702	107.683	26.8395	5.40956	59.6342	3.53667	38.9877	3.5628	19.685	54.7244	9.84252
Preg12	767.324	78.1938	602.205	12.0779	404.951	3.53374	7.87402	51.9685	22.0472	18.1102	0.800449	1.07824	707.281	84.8319	810.332	20.1078	388.241	4.01697	12.5984	49.6063	20.0787	17.7165	0.784211	1.22134			92.5006	3.12236	2.38295	76.3191	0.684728	21.9298	3.7939	16.9291	48.8189	15.748	18.5039	0.702428	1.12608	108.02	6.43753	1.23488	58.7504	0.75415	35.8792	3.60716	22.4409	53.937	12.2047
Preg13	685.328	87.5493	287.254	43.2127	31.9695	3.19161	25.5906	58.2677	4.72441	11.4173	0.626089	0.881623	559.801	107.181	72.7084	87.6373	7.88242	3.54569	27.5591	48.0315	13.7795	10.6299	0.617052	0.977966			92.0426	6.67929	1.05268	46.4695	1.15611	51.0354	3.30385	19.2913	52.7559	8.66142	19.2913	0.6442	0.88487	106.304	7.62077	3.55541	71.6506	1.36905	27.5898	2.90939	34.252	53.1496	4.72441
Preg14	806.586	74.3876	399.209	29.9262	156.544	3.81636	10.2362	44.4882	12.2047	33.0709	0.834946	1.18317	765.734	78.3562	1248.17	58.4012	303.874	3.75387	16.5354	48.4252	14.9606	20.0787	0.791547	1.2086			94.1436	3.44213	2.97802	86.5169	0.44985	13.069	2.86252	35.4331	45.2756	2.7559	16.5354	0.635894	0.787688	113.642	16.1005	4.10509	77.5229	1.11083	20.9776	3.56235	27.5591	51.1811	10.6299
Preg15	860.668	69.7133	1708.66	34.4695	850.659	4.25658	6.69291	38.189	14.5669	40.5512	0.926272	1.45156	760.711	78.8736	2931.84	27.518	667.644	3.66957	16.9291	51.5748	11.811	19.685	0.729767	1.11293			93.4511	3.34853	2.56692	83.9328	0.481075	15.7301	3.28724	20.4724	53.937	4.33071	21.2598	0.700898	0.974786	101.606	9.83082	1.06128	45.2789	1.16559	49.7293	3.79233	21.2598	51.9685	9.84252
Preg16	702.363	85.4259	436.42	69.9003	93.0757	3.58134	27.9528	52.7559	12.9921	6.29921	0.709231	1.07656	587.347	102.154	311.346	60.1958	101.827	3.18357	33.8583	52.7559	9.84252	3.54331	0.52883	0.796139			104.168	10.8036	10.3998	96.2626	0.382524	3.5407	3.27853	41.7323	46.063	8.66142	3.54331	0.514069	0.839454	120.081	25.863	19.3316	79.695	4.86225	20.0447	3.25123	35.4331	53.5433	8.26772
Preg17	704.231	85.1994	1389.59	68.5504	427.905	3.93122	12.9921	44.0945	31.4961	11.4173	0.677156	1.11959	510.656	117.496	469.265	57.7318	159.681	3.38811	31.1024	47.2441	15.3543	6.29921	0.595578	0.912105			99.9139	14.5322	13.2722	91.3295	1.18794	8.17453	3.33552	35.4331	52.3622	8.26772	3.93701	0.55697	0.89929	108.904	46.7451	28.1516	65.5549	14.3208	33.348	3.58037	12.9921	56.2992	24.8031
Preg18	869.289	69.0219	1326.32	52.0563	603.915	3.60199	8.26772	56.6929	14.1732	20.8661	0.817607	1.10004	644.758	93.0582	696.846	26.3157	503.236	3.27168	30.315	45.6693	14.5669	9.44882	0.735042	1.00768			98.29	22.9459	2.61541	72.3448	0.994592	27.5114	3.46188	33.0709	51.5748	6.69291	8.66142	0.531299	0.887892	92.4424	30.8964	21.2704	68.8442	9.531	30.8483	3.07476	38.5827	51.5748	5.90551
Preg19	661.324	90.7271	265.479	39.8063	80.8572	3.91445	12.9921	48.4252	20.8661	17.7165	0.755731	1.19489	594.43	100.937	287.924	68.8007	69.1317	3.41585	34.6457	48.4252	10.6299	6.29921	0.654386	1.00906			91.0443	7.50248	6.04033	80.511	1.34615	17.9427	3.33017	12.2047	63.7795	10.2362	13.7795	0.673906	0.962715	111.724	10.6165	5.08995	60.5638	3.19303	37.9929	3.628	23.2283	52.3622	19.2913
Preg20	731.383	82.0364	336.041	50.4862	87.5334	3.85326	12.2047	53.1496	14.1732	20.4724	0.807037	1.22074	614.871	97.5814	132.891	82.0703	19.5186	3.32351	32.6772	44.8819	7.48031	14.9606	0.71421	1.01394			93.8107	7.82099	5.72065	73.1448	1.9329	24.7142	3.64479	12.2047	53.5433	14.9606	19.2913	0.716871	1.03859	122.753	27.3508	9.82964	55.6028	5.91818	33.477	3.13414	37.0079	44.8819	5.90551
Preg21	782.656	76.662	863.898	57.6432	337.778	2.93061	37.0079	45.2756	7.87401	9.84252	0.722556	0.848005	672.36	89.238	2506.34	47.605	669.807	3.71132	18.1102	55.1181	20.0787	6.69291	0.60228	0.988768			77.8333	10.1577	0.937253	55.6139	0.698497	41.4468	3.20867	40.1575	47.6378	6.29921	5.90551	0.550318	0.855117	90.4833	18.6493	4.12113	49.2747	4.20553	50.2839	3.5184	22.8346	53.937	16.9291
Preg22	702.567	85.4011	335.833	33.139	89.2847	3.3935	24.4094	52.7559	6.29921	16.5354	0.760228	1.03709	586.688	102.269	301.93	94.3593	13.9215	2.98224	51.9685	42.126	0.787402	5.11811	0.510153	0.774834			73.8084	6.75591	5.33452	78.9608	1.30902	19.3759	3.41201	9.05512	58.2677	10.2362	22.4409	0.685636	0.944274	88.5709	2.97135	2.19739	73.9526	0.636255	21.413	3.75257	18.8976	54.3307	11.0236
Mean	762.217	79.3837	911.971	42.0473	356.378	3.6413	16.4046	48.3985	15.9249	19.272	0.745013	1.08382	645.914	93.9342	906.935	61.7262	232.988	3.47085	27.5233	48.5505	11.8826	12.0437	0.655308	0.99237			91.6756	8.783	4.40339	72.023	1.07051	26.2885	3.38179	25.0479	52.1381	9.32208	13.4919	0.646967	0.951946	106.792	19.1183	8.28725	66.6695	3.5217	31.2216	3.39019	27.5948	52.6843	10.7194
SD	73.2738	7.29193	626.973	20.6926	292.871	0.370326	11.1738	5.65927	8.74112	9.24251	0.0879275	0.160636	70.1525	10.1378	872.945	24.0155	269.911	0.278757	10.6773	3.78481	6.14937	5.61484	0.0785222	0.123035			9.27122	5.54129	3.98552	16.6111	0.541219	15.6697	0.2944	12.115	4.76729	6.15173	7.03783	0.0802011	0.121677	12.086	13.0735	8.19808	13.5885	3.41285	12.8833	0.283032	9.37975	3.6805	5.84954
[truncated: 15 more columns]

## Sheet: CONTROL GROUP
HEART PERIOD VARIABILITY																											BLOOD PRESSURE
													STAND														REST													STAND
ID	µHP[ms]	HR	σ2 HP[ms2 ]	LFnu (nu)	Hfabs (ms)	SE	0V%	1V%	2LV%	2UV%	NCI	CI	µHP[ms]	HR	σ2 HP[ms2 ]	LFnu (nu)	Hfabs (ms)	SE	0V%	1V%	2LV%	2UV%	NCI	CI			µSAP [mmHg]	σ 2 SAP [mmHg2 ]	LFabs (mmHg)	LFnu (nu	Hfabs	HFnu - HF%	SE	0V%	1V%	%2LV	%2UV	NCI	CI	µSAP [mmHg]	σ 2 SAP [mmHg2 ]	LFabs (mmHg)	LFnu (nu	Hfabs	HFnu - HF%	SE	0V%	1V%	%2LV
Control1	673.211	89.1251	623.981	90.4346	57.2972	3.07954	35.8268	51.1811	4.72441	8.26772	0.663164	0.901912	561.977	106.766	286.97	85.4656	36.3558	3.15937	39.3701	44.4882	10.6299	5.51181	0.589651	0.857572			104.46	13.8789	3.21418	90.1355	0.323587	9.07438	3.27866	39.3701	51.1811	3.14961	6.29921	0.530534	0.854981	116.359	16.5407	14.9453	90.3549	1.5031	9.08732	3.14578	41.7323	46.4567	8.26772
Control2	865.535	69.3213	3179.09	35.6206	1501.07	4.31045	4.72441	42.5197	26.7717	25.9842	0.858269	1.42053	589.985	101.698	421.577	94.9484	18.9252	3.64873	22.8346	57.0866	15.3543	4.72441	0.569092	0.957416			91.116	13.056	1.33015	62.0011	0.807453	37.637	3.17778	38.5827	50.7874	3.14961	7.48031	0.574112	0.8645	90.9641	30.7668	18.1413	58.9641	12.4841	40.5766	3.23319	37.4016	47.2441	13.3858
Control3	1006.36	59.6209	4706.96	23.4829	3099.24	4.22415	1.9685	33.8583	27.5591	36.6142	0.843462	1.34515	798.359	75.1541	2277.67	58.2662	921.837	3.83285	10.6299	56.2992	19.685	13.3858	0.750487	1.14776			111.263	14.564	7.60349	93.2304	0.552106	6.76965	3.34788	35.0394	51.5748	8.66142	4.72441	0.614352	0.94741	120.809	10.9508	7.27064	66.3939	3.59056	32.7883	3.58432	11.0236	46.4567	25.9843
Control4	901.539	66.5529	2784.68	34.4773	1142.91	3.23313	17.3228	46.8504	7.48031	28.3465	0.816777	0.999915	714.938	83.9234	633.578	79.3337	64.8962	3.23429	32.6772	48.8189	5.11811	13.3858	0.673087	0.951429			111.162	14.6372	3.36755	61.8801	2.06784	37.9973	4.05704	9.44882	51.5748	11.0236	27.9528	0.724339	1.21516	111.206	17.8502	5.90406	73.1174	2.1146	26.1878	3.44014	21.2598	55.5118	7.87402
Control5	926.617	64.7517	1052.26	39.0988	425.733	3.77333	9.44882	40.9449	15.3543	34.252	0.792067	1.10581	781.148	76.81	1657.95	62.2727	492.002	1.97988	57.874	35.8268	0	6.29921	0.640105	0.521889			113.844	14.6647	5.56231	88.3136	0.728036	11.5591	3.05273	36.2205	45.2756	3.14961	15.3543	0.57562	0.802448	132.916	29.4792	5.9775	58.8946	3.65984	36.0594	2.71473	45.6693	44.4882	3.14961
Control6	782.532	76.6742	582.105	28.8534	222.532	3.51518	21.6535	51.5748	12.5984	14.1732	0.770703	1.08404	609.395	98.4584	271.529	72.2078	46.486	3.23298	31.4961	51.9685	8.26772	8.26772	0.641508	0.927987			121.485	4.45012	2.65536	59.6695	1.7524	39.3787	3.69072	8.26772	50	22.4409	19.2913	0.746815	1.10789	117.157	7.93375	2.32102	34.968	4.23921	63.8671	3.45602	14.5669	49.6063	25.9843
Control7	830.543	72.2419	1617.6	34.3591	662.725	2.70208	36.2205	48.4252	7.08661	8.26772	0.706228	0.770168	731.082	82.0701	1759.99	65.657	362.72	3.53464	24.0158	51.1811	18.8976	5.90551	0.660593	1.01154			104.092	27.3759	4.31144	71.3551	1.71559	28.3934	3.47648	32.6772	51.1811	9.44882	6.69291	0.541269	0.91001	98.8977	26.8779	12.2698	58.5546	8.6188	41.1309	3.83002	9.05512	42.9134	37.0079
Control8	871.697	68.8313	839.04	67.8749	123.806	3.53752	23.9216	48.2353	11.7647	16.0784	0.747177	1.09427	808.314	74.2286	1065.64	75.3911	53.4131	3.02098	45.4545	44.2688	2.7668	7.50988	0.550729	0.804846			125.475	45.4909	44.7548	98.3819	0.726073	1.59608	2.85644	51.3726	40.7843	4.70588	3.13726	0.526068	0.747874	108.443	33.8283	8.94756	83.365	1.70762	15.91	3.33637	33.9921	49.8024	7.11463
Control9	817.025	73.4372	2337.81	79.4192	463.533	3.41066	25.8182	49.8182	12.3636	12	0.735824	1.05003	627.471	95.6219	4709.94	86.4525	351.17	2.78581	57.2549	34.5098	4.70588	3.52941	0.499298	0.7228			99.5804	6.75242	5.79217	85.7792	0.863129	12.7825	3.16423	30.1818	53.8182	4.36364	11.6364	0.663297	0.920207	100.216	67.403	40.9841	83.6462	7.45407	15.2133	3.25292	32.1569	52.549	9.80392
Control10	882.821	67.9639	1780.69	5.95308	1048.96	3.69816	14.5098	35.2941	9.01961	41.1765	0.733022	1.07245	816.035	73.5263	604.899	63.6505	147.669	3.92448	17.2549	44.7059	16.4706	21.5686	0.827826	1.26794			96.0574	1.56533	0.200403	36.5411	0.345002	62.907	3.85813	9.80392	47.0588	6.66667	36.4706	0.762987	1.12807	86.2059	6.26837	1.90041	56.3974	1.40868	41.8046	3.74845	15.6863	46.2745	16.8627
Control11	793.7	75.5953	1011.77	23.8362	461.554	3.95854	5.09804	56.0784	21.9608	16.8627	0.755865	1.17682	692.977	86.583	383.979	82.0284	28.4073	3.02098	45.4545	44.2688	2.7668	7.50988	0.564155	0.815804			94.3894	3.88961	0.807632	63.4292	0.445128	34.9592	3.40212	27.8431	55.6863	7.05882	9.41177	0.66267	0.994161	84.3388	18.3244	0.794714	49.0962	0.786215	48.5711	2.10381	69.8039	28.2353	0.392157
Control12	823.187	72.8875	2118.55	32.6284	1261.84	3.63311	5.88235	44.7059	32.9412	16.4706	0.646291	0.972756	793.144	75.6483	3444.27	75.1719	776.586	3.51763	20	50.1961	25.4902	4.31372	0.47708	0.760525			108.263	6.15348	5.10685	82.9912	1.0355	16.8279	3.16401	28.2353	59.6078	7.45098	4.70588	0.64774	0.909812	90.4022	37.8415	27.0538	72.9296	10.0036	26.9668	3.50765	13.3333	53.3333	27.0588
Control13	754.342	79.5395	1296.5	20.7104	849.899	4.02089	7.84314	49.4118	26.6667	16.0784	0.776146	1.22059	594.12	100.99	687.609	52.7199	250.115	3.03933	36.4706	50.9804	7.84314	4.70588	0.611959	0.839522			104.913	10.1929	2.21713	49.9454	2.1801	49.1112	3.41339	22.3529	58.4314	14.5098	4.70588	0.591274	0.904341	91.2412	28.1221	9.45907	42.942	12.4679	56.6013	3.71654	18.4314	52.549	25.4902
Control14	1170.49	51.2605	4100.05	51.359	1431.08	4.31836	8.23529	37.2549	9.41177	45.098	0.921553	1.46307	819.13	73.2485	1159.99	87.5969	56.7101	3.42745	35.102	44.4898	6.53061	13.8776	0.590941	0.949446			93.3186	13.2559	4.02548	85.8918	0.661206	14.1082	3.50399	27.451	49.8039	6.27451	16.4706	0.698141	1.05507	64.7073	41.6039	2.94409	31.4713	5.6028	59.8918	3.43132	24.4898	49.3878	5.30612
Control15	1075.17	55.8051	996.962	15.6445	597.251	3.19087	6.27451	47.8431	8.23529	37.6471	0.752981	0.883893	821.078	73.0747	839.947	85.8243	61.517	3.40214	31.3726	47.0588	10.9804	10.5882	0.605489	0.925966			125.13	6.93507	0.358593	18.6311	1.56611	81.3688	3.98805	7.05882	49.4118	7.84314	35.6863	0.809407	1.27835	109.041	28.6716	16.0737	76.4078	4.87304	23.1645	3.82325	18.0392	53.3333	15.6863
Control16	888.312	67.5439	6532.68	15.5905	4548.66	3.92218	4.31372	41.9608	25.4902	28.2353	0.719679	1.07675	834.44	71.9045	4894.08	44.5638	2215.46	3.76794	14.902	41.5686	20.7843	22.7451	0.832297	1.20593			108.546	6.05388	2.09073	53.6287	1.72701	44.2988	3.31302	16.8627	59.2157	9.80392	14.1176	0.732846	0.951849	94.121	9.56212	4.69878	55.896	3.57393	42.5149	3.58752	5.88235	57.2549	19.6078
Control17	833.105	72.0197	1357.96	34.3176	676.273	3.19326	14.1176	52.1569	10.1961	23.5294	0.804607	0.948329	730.595	82.1248	1725.14	90.1761	152.73	2.72376	49.0196	42.3529	3.13726	5.4902	0.63246	0.776476			108.05	17.9805	2.66366	73.1271	0.952196	26.1412	3.17183	35.6863	46.6667	6.27451	11.3726	0.570111	0.855951	95.8003	28.0967	5.63956	76.7895	1.55363	21.1546	3.28075	35.2941	48.2353	8.62745
Control18	770.397	77.8819	2311.44	41.4701	887.17	3.38149	21.9608	52.1569	9.80392	16.0784	0.788371	1.06199	680.662	88.1495	1318.29	92.2002	65.4879	3.54157	31.3726	51.7647	8.23529	8.62745	0.651262	1.02696			130.874	9.07133	1.58671	36.6869	2.5527	59.0219	3.41978	16.0784	54.902	11.3725	17.6471	0.659028	0.920721	140.449	16.8622	9.02362	67.9079	4.06819	30.6154	3.5373	18.8235	52.549	14.5098
Control19	933.58	64.2687	1383.33	27.6112	864.946	3.87243	5.88235	50.5882	12.9412	30.5882	0.887152	1.25858	949.214	63.2102	5383.74	54.7428	1414.62	3.45786	21.5686	47.451	12.1569	18.8235	0.79311	1.10006			92.3165	7.57598	1.33007	74.3259	0.435198	24.3193	3.10327	35.2941	49.4118	3.52941	11.7647	0.616317	0.864755	85.9994	15.9066	12.5213	78.7183	3.3464	21.0379	3.53646	25.098	49.8039	12.1569
Control20	913.587	65.6752	640.014	46.935	336.318	3.63025	2.7451	42.3529	17.6471	37.2549	0.708168	0.974123	695.113	86.3169	220.446	85.7932	28.2303	3.22833	21.5686	60.3922	6.66667	11.3725	0.67419	0.933479			121.248	14.7079	14.2706	97.0909	0.416354	2.83269	2.45451	56.0784	36.0784	2.35294	5.4902	0.547636	0.646888	124.677	10.5223	4.24582	75.6021	1.23445	21.9809	2.8996	37.2549	52.1569	3.92157
Control21	825.475	72.6854	1569.54	50.9476	742.698	3.39443	10.9804	49.4118	15.2941	24.3137	0.795251	1.00671	836.973	71.6869	2608.84	52.7296	1189.32	4.11502	6.66667	45.098	23.9216	24.3137	0.851021	1.33915			89.6039	14.7479	1.13051	58.6141	0.765217	39.6746	3.51128	25.4902	58.0392	6.27451	10.1961	0.533617	0.896741	84.619	9.16495	3.16573	61.659	1.9422	37.8284	3.82456	14.902	51.7647	18.8235
Control22	926.027	64.7929	1649.72	46.972	500.808	3.98288	5.4902	43.9216	12.1569	38.4314	0.843975	1.28693	812.358	73.8591	2170.08	66.3697	226.659	3.30768	38.4314	47.451	4.70588	9.41177	0.629579	0.956926			90.7416	39.6534	3.10615	69.802	1.29385	29.0758	2.70503	52.9412	36.8627	0.784314	9.41177	0.502119	0.66873	55.2524	6.02833	1.18973	67.7462	0.542091	30.8679	3.10015	44.7059	43.5294	3.13726
Mean	875.693	69.4762	2021.49	38.5271	995.741	3.63559	13.1927	46.2066	15.3394	25.2613	0.775761	1.09885	740.841	82.5024	1751.19	73.3437	407.333	3.3138	31.3996	47.3739	10.687	10.5394	0.650724	0.945519			106.633	13.9388	5.34027	68.7023	1.0869	30.447	3.3232	29.1971	50.3343	7.28587	13.1827	0.62865	0.92936	100.174	22.6639	9.79417	64.6283	4.39886	33.81	3.36777	26.7547	48.7925	14.0979
SD	108.993	8.21053	1484.46	20.5584	1020.88	0.421788	10.2877	5.8557	7.9898	11.2452	0.0690738	0.175826	100.537	11.8004	1569.6	14.8558	569.309	0.462061	14.1345	6.27727	7.41532	6.29223	0.103486	0.189121			12.5592	10.9183	9.32308	21.1921	0.662756	20.8088	0.383625	14.1932	6.4879	4.76356	9.46908	0.0882438	0.1565	20.7267	14.6392	9.50053	15.5688	3.62327	14.736	0.407628	15.3839	5.96377	9.63888
[truncated: 15 more columns]

## Sheet: Antropmetric data
	Mass	height	BMI	Parity
Preg1	71	173	23.72	2
Preg2	59.5	153	25.42	1
Preg3	64.5	166	23.41	1
Preg4	56	160	22,3	1
Preg5	69.6	162	26,52	1
Preg6	54.1	162	20,6	1
Preg7	65	165	23,88	1
Preg8	77.3	171	26,44	1
Preg9	615	172	20,9	1
Preg10	56.6	160	23,3	2
Preg11	74	179	24,3	2
Preg12	68	164	27	1
Preg13	87.7	158	32.1	1
Preg14	67.2	162	25,6	1
Preg15	64.9	158	27	1
Preg16	68.4	167	24,5	1
Preg17	68.8	172	23,3	1
Preg18	62.3	159	24,6	1
Preg19	59.1	156	24,6	2
Preg20	65.2	166	23,7	1
Preg21	55	165	20,4	1
Preg22	72.3	156	29,7	2
Control1	62.9	165	23.1038	0
Control2	71.1	167	25.4939	0
Control3	50.7	152	21.9443	0
Control4	59	164	21.9363	0
Control5	76.5	166	27.7616	0
Control6	70.5	161	27.198	0
Control7	81.7	167	29.2947	0
Control8	63.2	167	22.6613	0
Control9	70	180	21.6049	0
Control10	72	161	27.7767	0
Control11	46.5	166	16.8747	0
Control12	46.9	157	19.0271	0
Control13	62	163	23.3355	0
Control14	47	154	19.8178	0
Control15	65.9	170	22.8028	0
Control16	59.2	158	23.7141	0
Control17	60	168	21.3	0
Control18	61	171	20.8611	0
Control19	62.1	160	24.2578	0
Control20	67	160	26.1719	0
Control21	55.6	159	21.9928	0
Control22	76.2	167	27.3226	0
